# Supplementary material for: ﻿Angiopterisnodosipetiolata (Marattiaceae), a new fern species from Yunnan, China
Source: PhytoKeys. 2024 Apr 30;241:177–89. doi: 10.3897/phytokeys.241.115175 (PMC11077261; doi:10.3897/phytokeys.241.115175)
Supplement: XML Treatment for Angiopteris nodosipetiolata [file phytokeys.241.115175-treatment1.xml]

<!DOCTYPE tp:taxon-treatment
  PUBLIC "-//TaxonX//DTD Taxonomic Treatment Publishing DTD v0 20100105//EN" "tax-treatment-NSO.dtd">
<tp:taxon-treatment xmlns:tp="http://www.plazi.org/taxpub"><tp:treatment-meta><kwd-group><label>Taxon classification</label><kwd>
                <named-content content-type="kingdom">Plantae</named-content>
              </kwd><kwd>
                <named-content content-type="order">Marattiales</named-content>
              </kwd><kwd>
                <named-content content-type="family">Marattiales</named-content>
              </kwd></kwd-group><mixed-citation publication-type="journal"><person-group><name><surname>Wang</surname><given-names>Ting</given-names></name><name><surname>Yang</surname><given-names>Tuo</given-names></name><name><surname>Zhang</surname><given-names>Jin-Guo</given-names></name><name><surname>Zhang</surname><given-names>Gui-Liang</given-names></name><name><surname>Yao</surname><given-names>Shi-Wei</given-names></name><name><surname>Xiang</surname><given-names>Jian-Ying</given-names></name><name><surname>Yan</surname><given-names>Yue-Hong</given-names></name><name><surname>Chen</surname><given-names>Hong-Feng</given-names></name></person-group><article-title>﻿<italic><tp:taxon-name><tp:taxon-name-part taxon-name-part-type="genus" reg="Angiopteris">Angiopteris</tp:taxon-name-part><tp:taxon-name-part taxon-name-part-type="species" reg="nodosipetiolata">nodosipetiolata</tp:taxon-name-part></tp:taxon-name></italic> (<tp:taxon-name><tp:taxon-name-part taxon-name-part-type="family">Marattiaceae</tp:taxon-name-part></tp:taxon-name>), a new fern species from Yunnan, China</article-title><source>PhytoKeys</source><day>30</day><month>04</month><year>2024</year><volume>241</volume><fpage>177</fpage><lpage>189</lpage><pub-id pub-id-type="doi">10.3897/phytokeys.241.115175</pub-id></mixed-citation></tp:treatment-meta><tp:nomenclature><label>﻿</label><tp:taxon-name>
              <object-id xmlns:xlink="http://www.w3.org/1999/xlink" content-type="arpha" xlink:type="simple">C615EC3A-B779-5E4D-8ED5-FC47F4AC8103</object-id>
              <tp:taxon-name-part taxon-name-part-type="genus" reg="Angiopteris">Angiopteris</tp:taxon-name-part>
              <tp:taxon-name-part taxon-name-part-type="species" reg="nodosipetiolata">nodosipetiolata</tp:taxon-name-part>
              <object-id xmlns:xlink="http://www.w3.org/1999/xlink" content-type="ipni" xlink:type="simple">urn:lsid:ipni.org:names:77340978-1</object-id>
            </tp:taxon-name><tp:taxon-authority>Ting Wang tris, H.F.Chen &amp; Y.H.Yan</tp:taxon-authority><tp:taxon-status xmlns:xlink="http://www.w3.org/1999/xlink" xlink:type="simple">sp. nov.</tp:taxon-status><xref ref-type="fig" rid="F3">Figs 3</xref><xref ref-type="fig" rid="F4">, 4</xref></tp:nomenclature><tp:treatment-sec sec-type="Holotype" id="SECID0EZYAE"><title>Holotype.</title><p>China. Yunnan: Maguan County, Gulinqing Village, ca. 1400 m elev., 26 Aug 2022, <italic>Ting Wang, YYH16537</italic> (holotype: IBSC [1010884!]).</p><fig id="F3" position="float" orientation="portrait"><object-id xmlns:xlink="http://www.w3.org/1999/xlink" content-type="doi" xlink:type="simple">10.3897/phytokeys.241.115175.figure3</object-id><object-id xmlns:xlink="http://www.w3.org/1999/xlink" content-type="arpha" xlink:type="simple">DF30DD09-7618-5E65-956D-9297DB3E5218</object-id><label>Figure 3.</label><caption><p><italic><tp:taxon-name><tp:taxon-name-part taxon-name-part-type="genus" reg="Angiopteris">Angiopteris</tp:taxon-name-part><tp:taxon-name-part taxon-name-part-type="species" reg="nodosipetiolata">nodosipetiolata</tp:taxon-name-part></tp:taxon-name></italic> Ting Wang tris, H.F.Chen &amp; Y.H.Yan <bold>A, B</bold> habitat <bold>C, D, E</bold> lamina <bold>F</bold> portion of stipes showing pulvini <bold>G</bold> rhizome <bold>H, I</bold> sporangia <bold>J</bold> pinnae backside, showing a dense covering of hairs <bold>K</bold> exospores <bold>L</bold> petiole scales.</p></caption><graphic xmlns:xlink="http://www.w3.org/1999/xlink" xlink:href="phytokeys-241-177_article-115175__-g003.jpg" position="float" orientation="portrait" xlink:type="simple" id="oo_1040261.jpg"><uri content-type="original_file" xlink:type="simple">https://binary.pensoft.net/fig/1040261</uri></graphic></fig></tp:treatment-sec><tp:treatment-sec sec-type="diagnosis" id="SECID0EJ1AE"><title>Diagnosis.</title><p><italic><tp:taxon-name><tp:taxon-name-part taxon-name-part-type="genus" reg="Angiopteris">Angiopteris</tp:taxon-name-part><tp:taxon-name-part taxon-name-part-type="species" reg="nodosipetiolata">nodosipetiolata</tp:taxon-name-part></tp:taxon-name></italic> is morphologically quite similar to <italic><tp:taxon-name><tp:taxon-name-part taxon-name-part-type="genus" reg="Angiopteris">A.</tp:taxon-name-part><tp:taxon-name-part taxon-name-part-type="species" reg="chingii">chingii</tp:taxon-name-part></tp:taxon-name></italic> J.M. Camus in terms of having more than one naked pulvinus on the stipe and numerous joint-like hairs on the undersides of the mature pinnae. However, the former’s pinnae are lanceolate, occurring in 4–6 pairs, in contrast with the elliptical pinnae of the latter, which consist of only 2–3 pairs. Judging from the shape of laminae, <italic><tp:taxon-name><tp:taxon-name-part taxon-name-part-type="genus" reg="Angiopteris">A.</tp:taxon-name-part><tp:taxon-name-part taxon-name-part-type="species" reg="nodosipetiolata">nodosipetiolata</tp:taxon-name-part></tp:taxon-name></italic> also closely resembles <italic><tp:taxon-name><tp:taxon-name-part taxon-name-part-type="genus" reg="Angiopteris">A.</tp:taxon-name-part><tp:taxon-name-part taxon-name-part-type="species" reg="latipinna">latipinna</tp:taxon-name-part></tp:taxon-name></italic> (Ching) Z. R. He, W. M. Chu &amp; Christenh. and <italic><tp:taxon-name><tp:taxon-name-part taxon-name-part-type="genus" reg="Angiopteris">A.</tp:taxon-name-part><tp:taxon-name-part taxon-name-part-type="species" reg="subrotundata">subrotundata</tp:taxon-name-part></tp:taxon-name></italic> (Ching) Z. R. He &amp; Christenh. Nonetheless, these two species exhibit only one naked pulvinus on the stipe and the surfaces of their mature pinnae, apart from the mid-rib, are smooth and hairless (Table <xref ref-type="table" rid="T3">3</xref>). The phylogenetic and genetic distance analysis also showed that <italic><tp:taxon-name><tp:taxon-name-part taxon-name-part-type="genus" reg="Angiopteris">A.</tp:taxon-name-part><tp:taxon-name-part taxon-name-part-type="species" reg="nodosipetiolata">nodosipetiolata</tp:taxon-name-part></tp:taxon-name></italic> is not the closest relative of <italic><tp:taxon-name><tp:taxon-name-part taxon-name-part-type="genus" reg="Angiopteris">A.</tp:taxon-name-part><tp:taxon-name-part taxon-name-part-type="species" reg="latipinna">latipinna</tp:taxon-name-part></tp:taxon-name></italic>, <italic><tp:taxon-name><tp:taxon-name-part taxon-name-part-type="genus" reg="Angiopteris">A.</tp:taxon-name-part><tp:taxon-name-part taxon-name-part-type="species" reg="subrotundata">subrotundata</tp:taxon-name-part></tp:taxon-name></italic> or <italic><tp:taxon-name><tp:taxon-name-part taxon-name-part-type="genus" reg="Angiopteris">A.</tp:taxon-name-part><tp:taxon-name-part taxon-name-part-type="species" reg="chingii">chingii</tp:taxon-name-part></tp:taxon-name></italic> (Figs <xref ref-type="fig" rid="F1">1</xref>, <xref ref-type="fig" rid="F2">2</xref>).</p><table-wrap id="T3" position="float" orientation="portrait"><label>Table 3.</label><caption><p>Morphological comparison of <italic><tp:taxon-name><tp:taxon-name-part taxon-name-part-type="genus" reg="Angiopteris">Angiopteris</tp:taxon-name-part><tp:taxon-name-part taxon-name-part-type="species" reg="nodosipetiolata">nodosipetiolata</tp:taxon-name-part></tp:taxon-name></italic> and its similar taxa.</p></caption><table id="TID0EMYBG" rules="all"><tbody><tr><th rowspan="1" colspan="1">Characters</th><th rowspan="1" colspan="1">
                      <italic>
                        <tp:taxon-name><tp:taxon-name-part taxon-name-part-type="genus" reg="Angiopteris">A.</tp:taxon-name-part><tp:taxon-name-part taxon-name-part-type="species" reg="nodosipetiolata">nodosipetiolata</tp:taxon-name-part></tp:taxon-name>
                      </italic>
                    </th><th rowspan="1" colspan="1">
                      <italic>
                        <tp:taxon-name><tp:taxon-name-part taxon-name-part-type="genus" reg="Angiopteris">A.</tp:taxon-name-part><tp:taxon-name-part taxon-name-part-type="species" reg="chingii">chingii</tp:taxon-name-part></tp:taxon-name>
                      </italic>
                    </th><th rowspan="1" colspan="1">
                      <italic>
                        <tp:taxon-name><tp:taxon-name-part taxon-name-part-type="genus" reg="Angiopteris">A.</tp:taxon-name-part><tp:taxon-name-part taxon-name-part-type="species" reg="latipinna">latipinna</tp:taxon-name-part></tp:taxon-name>
                      </italic>
                    </th><th rowspan="1" colspan="1">
                      <italic>
                        <tp:taxon-name><tp:taxon-name-part taxon-name-part-type="genus" reg="Angiopteris">A.</tp:taxon-name-part><tp:taxon-name-part taxon-name-part-type="species" reg="subrotundata">subrotundata</tp:taxon-name-part></tp:taxon-name>
                      </italic>
                    </th></tr><tr><td rowspan="1" colspan="1">Frond</td><td rowspan="1" colspan="1">70–120 cm</td><td rowspan="1" colspan="1">50–85 cm</td><td rowspan="1" colspan="1">40–85 cm</td><td rowspan="1" colspan="1">50–120 cm</td></tr><tr><td rowspan="1" colspan="1">Stipe</td><td rowspan="1" colspan="1">40–70 cm</td><td rowspan="1" colspan="1">ca. 50 cm</td><td rowspan="1" colspan="1">30–60 cm</td><td rowspan="1" colspan="1">18–70 cm</td></tr><tr><td rowspan="1" colspan="1">Rhizome</td><td rowspan="1" colspan="1">long creeping</td><td rowspan="1" colspan="1">long creeping</td><td rowspan="1" colspan="1">long creeping</td><td rowspan="1" colspan="1">long creeping</td></tr><tr><td rowspan="1" colspan="1">Pulvinus of stipe</td><td rowspan="1" colspan="1">2–3</td><td rowspan="1" colspan="1">4–5(–7)</td><td rowspan="1" colspan="1">1</td><td rowspan="1" colspan="1">1</td></tr><tr><td rowspan="1" colspan="1">Scales of stipe</td><td rowspan="1" colspan="1">brown, lanceolate</td><td rowspan="1" colspan="1">brown, lanceolate</td><td rowspan="1" colspan="1">brown, lanceolate</td><td rowspan="1" colspan="1">Reddish-brown, linear ciliate</td></tr><tr><td rowspan="1" colspan="1">Laminae</td><td rowspan="1" colspan="1">laminae once pinnate, pinnae 4–6 pairs, lanceolate, 15–20 × 3.5–4.5 cm</td><td rowspan="1" colspan="1">laminae once pinnate, pinnae 2–3 pairs, elliptic, 15–20 × 5–7 cm</td><td rowspan="1" colspan="1">laminae once pinnate, pinnae 2–4 pairs, lanceolate, 17–30 × 4.5–6.5 cm</td><td rowspan="1" colspan="1">laminae once pinnate, pinnae 4–6 pairs, lanceolate, 10–30 × 4.5–7.5 cm</td></tr><tr><td rowspan="1" colspan="1">Hairs on the undersides of the mature pinnae</td><td rowspan="1" colspan="1">densely covered with jointed hairs</td><td rowspan="1" colspan="1">densely covered with jointed hairs</td><td rowspan="1" colspan="1">absent</td><td rowspan="1" colspan="1">absent</td></tr><tr><td rowspan="1" colspan="1">Sori</td><td rowspan="1" colspan="1">sori medial, yet closer to the main vein, 0.5–1.8 cm, composed of up to 120 sporangia</td><td rowspan="1" colspan="1">sori medial, 3–3.5 cm, with 160–240 sporangia</td><td rowspan="1" colspan="1">sori medial, 0.5–2 cm, composed of up to 160 sporangia</td><td rowspan="1" colspan="1">sori medial, 0.3–2 cm, composed of up to 160 sporangia</td></tr><tr><td rowspan="1" colspan="1">Exospores</td><td rowspan="1" colspan="1">with forked ornamentation</td><td rowspan="1" colspan="1">with forked ornamentation</td><td rowspan="1" colspan="1">with forked ornamentation</td><td rowspan="1" colspan="1">with forked ornamentation</td></tr><tr><td rowspan="1" colspan="1">References</td><td rowspan="1" colspan="1">/</td><td rowspan="1" colspan="1">
                      <xref ref-type="bibr" rid="B5">Ching (1958)</xref>
                    </td><td rowspan="1" colspan="1"><xref ref-type="bibr" rid="B5">Ching (1958)</xref>; <xref ref-type="bibr" rid="B14">He and Christenhusz (2013)</xref></td><td rowspan="1" colspan="1"><xref ref-type="bibr" rid="B5">Ching (1958)</xref>; <xref ref-type="bibr" rid="B14">He and Christenhusz (2013)</xref></td></tr></tbody></table></table-wrap><fig id="F4" position="float" orientation="portrait"><object-id xmlns:xlink="http://www.w3.org/1999/xlink" content-type="doi" xlink:type="simple">10.3897/phytokeys.241.115175.figure4</object-id><object-id xmlns:xlink="http://www.w3.org/1999/xlink" content-type="arpha" xlink:type="simple">EEA83767-E450-5A60-9CF6-0E9130734B97</object-id><label>Figure 4.</label><caption><p>Holotype of <italic><tp:taxon-name><tp:taxon-name-part taxon-name-part-type="genus" reg="Angiopteris">Angiopteris</tp:taxon-name-part><tp:taxon-name-part taxon-name-part-type="species" reg="nodosipetiolata">nodosipetiolata</tp:taxon-name-part></tp:taxon-name></italic> (Ting Wang, IBSC [1010884!]).</p></caption><graphic xmlns:xlink="http://www.w3.org/1999/xlink" xlink:href="phytokeys-241-177_article-115175__-g004.jpg" position="float" orientation="portrait" xlink:type="simple" id="oo_1040262.jpg"><uri content-type="original_file" xlink:type="simple">https://binary.pensoft.net/fig/1040262</uri></graphic></fig></tp:treatment-sec><tp:treatment-sec sec-type="description" id="SECID0EEHAG"><title>Description.</title><p>Plants terrestrial, 70–120 cm tall. Rhizomes long creeping. Stipes 40–70 cm long, 0.7–1.5 cm in diam., with 2–3 naked pulvini (occasionally with 1); stipe scales peltate, brown, lanceolate, margins with hair-like outgrowths, apex acuminate, cells clathrate and elongate. Laminae 35–50 × 25–30 cm; once pinnate, pinnae 4–6 pairs, lanceolate, ca. 15–20 × 3.5–4.5 cm, bases round-cuneate, margins coarsely dentate, apices caudate, densely covered with jointed hairs on the undersides of the mature pinnae. Veins free, simple or bifurcate, false veins absent. Sori medial, yet closer to the main vein, ranging in length from ca. 0.5 cm on the basal pinnae to ca. 1.8 cm in the middle pinnae. Exospores with forked rod-like ornamentation.</p></tp:treatment-sec><tp:treatment-sec sec-type="material" id="SECID0EJHAG"><title>Additional specimens examined</title><p>(paratypes; all have the same locality as the holotype): CHINA. Yunnan: Maguan County, Gulinqing Village, ca. 1400 m elev., 27 Sept 2023, Gui-Liang Zhang, GLZ-2023001 (CSH!), GLZ-2023002 (IBSC [1010885!]); CHINA. Yunnan: Maguan County, Gulinqing Village, ca. 1400 m elev., 17 July 2023, Ting Wang, GLQ-1 (SWFU!), GLQ-2 (CSH!).</p></tp:treatment-sec><tp:treatment-sec sec-type="distribution" id="SECID0EOHAG"><title>Geographical distribution.</title><p>Currently, <italic><tp:taxon-name><tp:taxon-name-part taxon-name-part-type="genus" reg="Angiopteris">Angiopteris</tp:taxon-name-part><tp:taxon-name-part taxon-name-part-type="species" reg="nodosipetiolata">nodosipetiolata</tp:taxon-name-part></tp:taxon-name></italic> is only found in Gulinqing Nature Reserve of Yunnan Province based on our current knowledge and may represent a species endemic to Yunnan, China.</p></tp:treatment-sec><tp:treatment-sec sec-type="ecology" id="SECID0E6HAG"><title>Ecology.</title><p><italic><tp:taxon-name><tp:taxon-name-part taxon-name-part-type="genus" reg="Angiopteris">Angiopteris</tp:taxon-name-part><tp:taxon-name-part taxon-name-part-type="species" reg="nodosipetiolata">nodosipetiolata</tp:taxon-name-part></tp:taxon-name></italic> is observed at the edge of montane forests, growing at an elevation of approximately 1400 m.</p></tp:treatment-sec><tp:treatment-sec sec-type="etymology" id="SECID0EQIAG"><title>Etymology.</title><p>The species exhibits 2–3 naked pulvini (nodos-) on the stipe (-petiolata).</p></tp:treatment-sec><tp:treatment-sec sec-type="Vernacular name" id="SECID0EVIAG"><title>Vernacular name.</title><p>瘤柄观音座莲 (liu bing guan yin zuo lian).</p></tp:treatment-sec><tp:treatment-sec sec-type="conservation status" id="SECID0E1IAG"><title>Conservation status.</title><p>There are ca. 500 mature individuals of <italic><tp:taxon-name><tp:taxon-name-part taxon-name-part-type="genus" reg="Angiopteris">Angiopteris</tp:taxon-name-part><tp:taxon-name-part taxon-name-part-type="species" reg="nodosipetiolata">nodosipetiolata</tp:taxon-name-part></tp:taxon-name></italic> has been found at the type locality and it thrives in forest edge areas that are susceptible to human disturbance. The status of the new species should be classified as Endangered (<abbrev xmlns:xlink="http://www.w3.org/1999/xlink" xlink:title="Endangered" id="ABBRID0ELJAG" xlink:type="simple">EN</abbrev>), based on current information and following the International Union for Conservation of Nature and Natural Resources guidelines. In addition, it should be listed and protected as second grade Wild Plants Under State Protection like all other taxa in <italic><tp:taxon-name><tp:taxon-name-part taxon-name-part-type="genus" reg="Angiopteris">Angiopteris</tp:taxon-name-part></tp:taxon-name></italic>.</p></tp:treatment-sec><tp:treatment-sec><!--Section generated to contain objects referenced in tp:taxon-treatment.--><fig id="F1" position="float" orientation="portrait"><object-id xmlns:xlink="http://www.w3.org/1999/xlink" content-type="doi" xlink:type="simple">10.3897/phytokeys.241.115175.figure1</object-id><object-id xmlns:xlink="http://www.w3.org/1999/xlink" content-type="arpha" xlink:type="simple">15E29BE6-16C1-5CC3-863D-605EBB72C708</object-id><label>Figure 1.</label><caption><p>Maximum Likelihood and Bayesian Inference tree of <italic><tp:taxon-name><tp:taxon-name-part taxon-name-part-type="genus" reg="Angiopteris">Angiopteris</tp:taxon-name-part></tp:taxon-name></italic> species, based on (<bold>A</bold>) complete plastid genome sequences and (<bold>B</bold>) 84 CDSs. Maximum Likelihood bootstrap support (<abbrev xmlns:xlink="http://www.w3.org/1999/xlink" xlink:title="rapid bootstrap" id="ABBRID0EXSAE" xlink:type="simple">RBS</abbrev>) and Bayesian Inference posterior probability (<abbrev xmlns:xlink="http://www.w3.org/1999/xlink" xlink:title="posterior probabilities" id="ABBRID0E2SAE" xlink:type="simple">PP</abbrev>) are given above the branches. NA: written abbreviation for not available, used to show the sampling site cannot be provided.</p></caption><graphic xmlns:xlink="http://www.w3.org/1999/xlink" xlink:href="phytokeys-241-177_article-115175__-g001.jpg" position="float" orientation="portrait" xlink:type="simple" id="oo_1040259.jpg"><uri content-type="original_file" xlink:type="simple">https://binary.pensoft.net/fig/1040259</uri></graphic></fig><fig id="F2" position="float" orientation="portrait"><object-id xmlns:xlink="http://www.w3.org/1999/xlink" content-type="doi" xlink:type="simple">10.3897/phytokeys.241.115175.figure2</object-id><object-id xmlns:xlink="http://www.w3.org/1999/xlink" content-type="arpha" xlink:type="simple">42EA6E8B-4331-5F0E-8A64-CE02CCDAE709</object-id><label>Figure 2.</label><caption><p>Intraspecific and interspecific genetic distance of <italic><tp:taxon-name><tp:taxon-name-part taxon-name-part-type="genus" reg="Angiopteris">Angiopteris</tp:taxon-name-part><tp:taxon-name-part taxon-name-part-type="species" reg="nodosipetiolata">nodosipetiolata</tp:taxon-name-part></tp:taxon-name></italic>.</p></caption><graphic xmlns:xlink="http://www.w3.org/1999/xlink" xlink:href="phytokeys-241-177_article-115175__-g002.jpg" position="float" orientation="portrait" xlink:type="simple" id="oo_1040260.jpg"><uri content-type="original_file" xlink:type="simple">https://binary.pensoft.net/fig/1040260</uri></graphic></fig></tp:treatment-sec><ref-list><ref id="B5"><mixed-citation xmlns:xlink="http://www.w3.org/1999/xlink" xlink:type="simple"><person-group><name name-style="western"><surname>Ching</surname><given-names>RC</given-names></name></person-group> (<year>1958</year>) Icones Filicarum Sinicarum Vol. 5. Science Press, Beijing, 27–63.</mixed-citation></ref><ref id="B14"><mixed-citation xmlns:xlink="http://www.w3.org/1999/xlink" xlink:type="simple"><person-group><name name-style="western"><surname>He</surname><given-names>ZR</given-names></name><name name-style="western"><surname>Christenhusz</surname><given-names>MJM</given-names></name></person-group> (<year>2013</year>) <article-title><tp:taxon-name><tp:taxon-name-part taxon-name-part-type="family">Marattiaceae</tp:taxon-name-part></tp:taxon-name>.</article-title> In: <person-group><name name-style="western"><surname>Wu</surname><given-names>ZY</given-names></name><name name-style="western"><surname>Raven</surname><given-names>PH</given-names></name><name name-style="western"><surname>Hong</surname><given-names>DY</given-names></name></person-group> (<role>Eds</role>) <issue-title>Flora of China Vol.</issue-title><source>2–3. Science Press, Beijing, Missouri Botanical Garden Press, St. Louis</source>, <fpage>82</fpage>–<lpage>89</lpage>.</mixed-citation></ref></ref-list></tp:taxon-treatment>
